# Supplementary material for: Water Sorption in Glassy Polyvinylpyrrolidone-Based Polymers
Source: Membranes (Basel). 2022 Apr 17;12(4):434. doi: 10.3390/membranes12040434 (PMC9026426; doi:10.3390/membranes12040434)
Supplement: Supplementary file 1 [file membranes-12-00434-s001.zip]

Archive with 1 entries (1 files):
- membranes-1674557-supplementary.pdf
